# Supplementary material for: Mitogenome diversity of Aedes (Stegomyia) albopictus: Detection of multiple introduction events in Portugal
Source: PLoS Negl Trop Dis. 2020 Sep 30;14(9):e0008657. doi: 10.1371/journal.pntd.0008657 (PMC7549828; doi:10.1371/journal.pntd.0008657)
Supplement: S3 Table — Inferred haplogroups are indicated within brackets, where divergent sequences that do not present SNP/indel profiles of previously defined haplogroups representative are indicated as potentially “new” haplogroups. For matrix simplification, sequences are organized by haplogroup and the highly divergent sequence representative of mitogenome haplogroup A3 (NC006817) was excluded. The matrix exclusively includes SNP/indels detected within the mitogenome internal region used for phylogeographic analysis (Fig 2), corresponding to positions 283–14,653 of the Rimini isolate 1 reference mitogenome (GenBank accession number KX383916.1). Positions within the COI region used in this study (1,511–2,080) are highlighted in yellow. Of note, in order to increase the discrimintory power, the partial sequences indicated with asterisk (*) were not included in the mitogenome-based phylogenetic inferences presented in Fig 2. (XLSX) [file pntd.0008657.s005.xlsx]

## Sheet: Table
S3 Table.
Mutational mapping of mitogenome sequences (17 novel mitogenome sequences obtained in the present study plus 26 sequences available in GenBank; see S2 Table for details), and haplogroup classification of mosquitos detected in Portugal, according to Battaglia et al [40], when possible. Inferred haplogroups are indicated within brackets, where divergent sequences that do not present SNP/indel profi…
					POSITION in reference mitogenome (Rim1; KX383916):
GenBank accession number	MOSQUITO Id	COUNTRY	HAPLOGROUP	HAPLOTYPE	291	394	803	897	907	991	1093	1126	1137	DEL 1153-155	1171	1185	1505	1523	1530	1536	1559	1646	1820	1823	2027	2102	2165	2279	2294	2303	2345	2366	2435	2480	2523	2645	2764	2773	3018	3024	3076	3153	3246	3281	3680	3781	[3808-3814]	3897	4003
KX383919	Vir2	USA	A1a1a1a1	26	G	G	C	T	C	G	A	T	T	AAT	A	T	T	A	G	A	T	C	T	C	C	G	G	A	T	A	G	G	T	G	G	T	G	C	G	A	C	G	A	A	C	C	AAAAAAAA	T	T
KX383920	Ces1	ITALY	A1a1a1a1	26	G	G	C	T	C	G	A	T	T	AAT	A	T	T	A	G	A	T	C	T	C	C	G	G	A	T	A	G	G	T	G	G	T	G	C	G	A	C	G	A	A	C	C	AAAAAAA-	T	T
KX383917	Vir1	USA	A1a1a1a1	26	G	G	C	T	C	G	A	T	T	AAT	A	T	T	A	G	A	T	C	T	C	C	G	G	A	T	A	G	G	T	G	G	T	G	C	G	A	C	G	A	A	C	C	AAAAAAA-	T	T
KX383918	Rc1 hapl	ITALY	A1a1a1a1	26	G	G	C	T	C	G	A	T	T	AAT	A	T	T	A	G	A	T	C	T	C	C	G	G	A	T	A	G	G	T	G	G	T	G	C	G	A	C	G	A	A	C	C	AAAAAAA-	T	T
MN513353	PoMo2600 Penafiel 2017	PORTUGAL	(A1a1a1a)	1	G	G	C	T	C	G	A	T	T	AAT	A	T	T	A	G	A	T	C	T	T	C	G	G	A	T	A	G	G	T	G	G	T	G	C	G	A	C	G	A	A	C	C	AAAAAAA-	T	T
MN513354	PoMo2601 Penafiel 2017	PORTUGAL	(A1a1a1a)	1	G	G	C	T	C	G	A	T	T	AAT	A	T	T	A	G	A	T	C	T	T	C	G	G	A	T	A	G	G	T	G	G	T	G	C	G	A	C	G	A	A	C	C	AAAAAAA-	T	T
MN513356	PoMo2604 Penafiel 2017	PORTUGAL	(A1a1a1a)	1	G	G	C	T	C	G	A	T	T	AAT	A	T	T	A	G	A	T	C	T	T	C	G	G	A	T	A	G	G	T	G	G	T	G	C	G	A	C	G	A	A	C	C	AAAAAAA-	T	T
MN513358	PoMo2608 Penafiel 2017	PORTUGAL	(A1a1a1a)	1	G	G	C	T	C	G	A	T	T	AAT	A	T	T	A	G	A	T	C	T	T	C	G	G	A	T	A	G	G	T	G	G	T	G	C	G	A	C	G	A	A	C	C	AAAAAAA-	T	T
KX383921	Cas1	ITALY	A1a1a1a	1	G	G	C	T	C	G	A	T	T	AAT	A	T	T	A	G	A	T	C	T	T	C	G	G	A	T	A	G	G	T	G	G	T	G	C	G	A	C	G	A	A	C	C	AAAAAAA-	T	T
KX383922	Pav3	ITALY	A1a1a1a	1	G	G	C	T	C	G	A	T	T	AAT	A	T	T	A	G	A	T	C	T	T	C	G	G	A	T	A	G	G	T	G	G	T	G	C	G	A	C	G	A	A	C	C	AAAAAAA-	T	T
KX383916	Rim1	ITALY	A1a1a1	1	G	G	C	T	C	G	A	T	T	AAT	A	T	T	A	G	A	T	C	T	T	C	G	G	A	T	A	G	G	T	G	G	T	G	C	G	A	C	G	A	A	C	C	AAAAAAA-	T	T
KX809765	J-Wa1	JAPAN	A1a1a	3	G	G	C	T	C	G	A	T	T	AAT	A	T	T	A	G	G	T	C	T	T	C	G	G	A	T	A	G	G	C	G	G	T	G	C	A	A	C	G	A	A	C	C	AAAAAAA-	T	A
MN513362	PoMo2728 Almancil 2018	PORTUGAL	(A1a1a)	3	G	G	C	T	C	G	A	T	T	AAT	A	T	T	A	G	G	T	C	T	T	C	G	G	A	T	A	G	A	C	G	G	T	G	C	A	A	C	G	A	A	C	C	AAAAAAA-	T	A
MN513368	PoMoF636 Almancil 2018	PORTUGAL	(A1a1a)	3	G	G	C	T	C	G	A	T	T	AAT	A	T	T	A	G	G	T	C	T	T	C	G	G	A	T	A	G	A	C	G	G	T	G	C	A	A	C	G	A	A	C	C	AAAAAAA-	T	A
MN513367	PoMoF618 Almancil 2018 *	PORTUGAL	(A1a1a)	3	G	G	C	T	C	G	A	T	T	AAT	A	T	T	A	G	G	T	C	T	T	C	G	G	A	T	A	G	A	C	G	G	T	G	C	A	A	C	G	A	A	C	C	AAAAAAA-	T	A
MN513360	PoMo2709 Almancil 2018 *	PORTUGAL	(A1a1a)	3	G	G	C	T	C	G	A	T	T	AAT	A	T	T	A	G	G	T	C	T	T	C	G	G	A	T	A	G	A	C	G	G	?	?	?	?	?	?	?	?	?	?	?	???????	?	?
KX383923	Ces2	ITALY	A1a1	1	G	G	C	T	C	G	A	T	T	AAT	A	T	T	A	G	A	T	C	T	T	C	G	A	A	T	A	G	G	T	G	G	T	G	C	A	A	C	G	G	A	C	C	AAAAAAAA	T	A
MN513365	PoMoF506 Quarteira 2018	PORTUGAL	(new)	2	G	G	C	T	C	G	A	T	T	AAT	A	T	T	A	A	A	T	C	T	T	C	G	A	A	T	A	G	G	T	G	G	T	G	C	A	A	C	G	G	A	C	C	AAAAAAA-	T	A
MN513366	PoMoF607 Almancil 2018	PORTUGAL	(new)	2	?	G	C	T	C	G	A	T	T	AAT	A	T	T	A	A	A	T	C	T	T	C	G	A	A	T	A	G	G	T	G	G	T	G	C	A	A	C	G	G	A	C	C	AAAAAAA-	T	A
KX383934	Fo2	CHINA	A1a2	1	G	G	C	T	C	G	A	T	T	AAT	G	T	T	A	G	A	T	C	T	T	C	G	A	A	C	A	A	G	T	G	G	T	G	C	A	A	C	G	G	A	C	C	-AAAAAA-	T	A
MN513355	PoMo2602 Penafiel 2017	PORTUGAL	(A1a2)	1	G	G	C	T	C	G	A	T	T	AAT	A	T	T	A	G	A	T	C	T	T	C	G	A	A	C	A	G	G	T	G	G	T	G	C	A	A	C	G	G	A	C	C	-AAAAAA-	T	A
MN513364	PoMoF505 Penafiel 2018	PORTUGAL	(A1a2)	4	G	G	T	T	C	G	A	T	T	AAT	A	T	T	A	G	A	C	C	T	T	C	G	A	A	C	A	G	G	T	G	G	T	G	C	A	A	C	G	G	A	C	C	-AAAAAA-	T	A
MN513363	PoMoF503 Penafiel 2018 *	PORTUGAL	(A1a2)	5	?	?	?	?	?	?	?	?	?	?	?	?	?	A	G	A	T	C	C	T	C	?	?	?	?	?	?	?	?	?	?	?	?	?	?	?	?	?	?	?	?	?	???????	?	?
KX383932	Ath2	GREECE	A1a2a	1	G	G	C	T	C	G	A	T	T	AAT	A	T	T	A	G	A	T	C	T	T	C	G	A	A	C	A	G	G	T	G	G	T	G	C	A	A	C	G	G	A	C	C	-AAAAAA-	T	A
KX383933	Pav4	ITALY	A1a2a	1	G	G	C	T	C	G	A	T	T	AAT	A	T	T	A	G	A	T	C	T	T	C	G	A	A	C	A	G	G	T	G	G	T	G	C	A	A	C	G	G	A	C	C	-AAAAAA-	T	A
MN513357	PoMo2607 Penafiel 2017	PORTUGAL	(A1a2a)	1	G	G	C	T	C	G	A	T	T	AAT	A	T	T	A	G	A	T	C	T	T	C	G	A	A	C	A	G	G	T	G	G	T	G	C	A	A	C	G	G	A	C	C	-AAAAAA-	T	A
KX383929	Rim4	ITALY	A1a2a1	1	G	G	C	T	C	G	A	T	T	AAT	A	T	T	A	G	A	T	C	T	T	C	G	A	A	C	A	G	G	T	G	G	T	G	C	A	A	C	G	G	A	C	C	-AAAAAA-	T	A
KR068634	KR068634	CHINA	A1a2a1	1	G	G	C	T	C	G	A	T	T	AAT	A	T	T	A	G	A	T	C	T	T	C	G	A	A	C	A	G	G	T	G	G	T	G	C	A	A	C	G	G	A	C	-	-AAAAAA-	T	A
KX383930	Tir1	ALBANIA	A1a2a1	1	G	G	C	T	C	G	A	T	T	AAT	A	T	T	A	G	A	T	C	T	T	C	G	A	A	C	A	G	G	T	G	G	T	G	C	A	A	T	G	G	A	C	C	-AAAAAA-	T	A
KX383931	Tir2	ALBANIA	A1a2a1	1	G	G	C	T	C	G	A	T	T	AAT	A	T	T	A	G	A	T	C	T	T	C	G	A	A	C	A	G	G	T	G	G	T	G	C	A	A	T	G	G	A	C	C	-AAAAAA-	T	A
MN513352	PoMo2599 Penafiel 2017	PORTUGAL	(new)	1	G	G	C	T	C	G	G	T	T	AAT	A	T	T	A	G	A	T	C	T	T	C	G	A	A	C	A	G	G	T	G	G	T	G	C	A	A	C	A	G	A	C	C	-AAAAAA-	C	A
MN513359	PoMo2708 Almancil 2018	PORTUGAL	(new)	1	G	G	C	T	C	G	G	T	T	AAT	A	T	T	A	G	A	T	C	T	T	C	G	A	A	C	A	G	G	T	G	G	T	G	C	A	A	C	A	G	A	C	C	-AAAAAA-	C	A
MN513361	PoMo2711 Almancil 2018	PORTUGAL	(new)	1	G	G	C	T	C	G	G	T	T	AAT	A	T	T	A	G	A	T	C	T	T	C	G	A	A	C	A	G	G	T	G	G	T	G	C	A	A	C	A	G	A	C	C	-AAAAAA-	C	A
KX383925	Lam2	THAILAND	A1b1a	5	G	G	C	T	C	G	A	T	T	AAT	A	T	T	A	G	A	T	C	C	T	C	A	A	A	T	A	A	G	T	G	A	T	G	C	A	A	C	A	G	A	C	C	-AAAAAA-	T	A
KX383926	Ban7	THAILAND	A1b1a	5	G	G	C	T	C	G	A	C	T	AAT	A	T	T	A	G	A	T	C	C	T	C	A	A	A	T	A	A	G	T	G	G	T	G	C	A	A	C	A	G	G	C	C	-AAAAAA-	T	A
KX383927	Ath1	GREECE	A1b1a	5	G	G	C	T	C	G	A	T	T	AAT	A	T	T	A	G	A	T	C	C	T	C	A	A	A	T	G	A	G	T	G	G	T	G	C	A	A	C	R	G	A	C	C	-AAAAAA-	T	A
KX383928	Chu3 *	THAILAND	A1b1	5	G	G	C	T	C	G	A	T	T	AAT	A	T	T	A	G	A	T	C	C	T	C	A	A	A	T	A	G	G	T	G	G	T	G	C	A	A	C	A	G	A	?	?	???????	?	?
KX383924	Bra *	BRAZIL	A1b	5	?	G	C	T	C	G	A	T	C	AAT	A	T	T	A	G	A	T	C	C	T	C	G	A	A	T	A	G	G	T	G	G	T	G	C	A	G	C	A	G	A	C	C	?AAAAA?	T	A
KX809763	Los4	PHILIPPINES	A2	8	G	A	C	C	C	A	A	T	T	---	A	C	T	G	G	A	T	T	T	T	T	G	A	G	T	A	A	G	T	A	G	C	G	T	A	A	C	G	G	A	T	C	AAAAAAAA	T	A
KX383935	Los1	PHILIPPINES	A2a	7	G	A	C	C	T	A	A	T	T	---	A	C	C	G	G	A	T	C	T	T	T	G	A	G	T	A	A	G	T	G	G	C	A	T	A	A	C	G	G	A	T	C	AAAAAAAA	T	A
KX809761	Los2	PHILIPPINES	A2a	7	A	A	C	C	C	A	A	T	T	---	A	C	C	G	G	A	T	C	T	T	T	G	A	G	T	A	A	G	T	G	G	C	G	T	A	A	C	G	G	A	T	C	AAAAAAAA	T	A
KX809762	Los3	PHILIPPINES	A2a	7	A	A	C	C	C	A	A	T	T	---	A	C	C	G	G	A	T	C	T	T	T	G	A	G	T	A	A	G	T	G	G	C	G	T	A	A	C	G	G	A	T	C	AAAAAAAA	T	A
KX809764	Los5	PHILIPPINES	A2a	7	A	A	C	C	C	A	A	T	T	---	A	C	C	G	G	A	T	C	T	T	T	G	A	G	T	A	A	G	T	G	G	C	G	T	A	A	C	G	G	A	T	C	AAAAAAAA	T	A
[truncated: 112 more columns]
